# Supplementary material for: Exploiting the Endogenous Ubiquitin Proteasome System in Targeted Cancer Treatment
Source: Cancers (Basel). 2022 Dec 30;15(1):256. doi: 10.3390/cancers15010256 (PMC9818074; doi:10.3390/cancers15010256)
Supplement: Supplementary file 1 [file cancers-15-00256-s001.zip]

Archive with 1 entries (1 files):
- cancers-2062603-supplementary.pdf
